# Supplementary material for: Identification of upstream regulators for prognostic expression signature genes in colorectal cancer
Source: BMC Syst Biol. 2013 Sep 4;7:86. doi: 10.1186/1752-0509-7-86 (PMC3847874; doi:10.1186/1752-0509-7-86)
Supplement: Additional file 1 — This file includes the list of the prognostic signature genes of colorectal cancer, the list of all TFs selected by MRA, detailed summary of prognostic effect of those TFs and the edge list of the transcriptional network of the top 10 TFs by MRA and MRA + SLR method. [file 1752-0509-7-86-S1.xlsx]

## Sheet: S1. 85 Signature genes
TF symbol
A1CF
ABAT
ACE2
ACSL6
ADAM12
AGR3
AHNAK2
ALOX5
AMACR
ANO1
ANXA1
APCDD1
ASCL2
AXIN2
BAG2
BCAT1
C10orf99
CALB1
CCL18
CD109
CD55
CEL
CELP
CFTR
CHN2
COL10A1
COL11A1
CRIP1
CTSE
CTTNBP2
CXCL5
CXCR4
CYP1B1
DACH1
DEFA6
DPEP1
DUSP4
ENPP3
EREG
FABP1
FAP
GAS1
GCNT3
GPNMB
IGF2BP3
IL8
KIAA0226L
KLK10
KRT23
LOX
LRRC19
LY6G6D
LYZ
MEIS2
MEP1A
MUC12
NOX1
OLR1
PLA2G4A
PLCB4
PLK2
POSTN
PTGS2
PTPRO
QPRT
RAB27B
RARRES1
REG4
RGS2
SDR16C5
SERPINB5
SFRP2
SLC26A3
SLC3A1
SPON1
SPP1
TACSTD2
TCN1
TMEM45A
TNFAIP6
UGT2A3
VAV3
VGLL3
VNN1
ZIC2

## Sheet: S2. Master Regulator Candidates
TF symbol	Prognostic effect	Regulon size	MRA				MRA+SLR
			Rank	Signature coverage	FDR adjusted p value		Rank	Signature coverage
PLAGL2	+	575	1	32	7.73e-25		1	20
PRRX1	-	327	4	22	2.1e-18		2	17
SPDEF	-	304	6	18	6.5e-14		3	16
SATB2	+	264	3	23	1.28e-21		4	15
ASCL2	+	537	2	28	6.12e-21		5	11
AEBP1	-	465	15	12	2.21e-05		6	10
HIF1A	-	371	4	22	2.58e-17		7	9
TCF7	+	408	9	15	9.47e-09		7	9
GTF2IRD1	+	429	16	10	0.000334		7	9
TCEAL1	+	276	16	10	1.08e-05		7	9
BCL6	-	455	7	16	4.5e-09		11	8
CDX2	+	233	12	13	1.52e-09		11	8
CBFA2T2	+	819	16	10	0.0308		11	8
TFCP2L1	+	364	9	15	2.26e-09		14	7
ETS2	+	363	16	10	8.5e-05		14	7
ZKSCAN1	+	497	16	10	0.000935		14	7
SLC26A3	+	187	24	9	4.86e-06		14	7
CREB3L1	-	197	29	7	0.000444		14	7
FOSL2	-	421	7	16	1.7e-09		19	6
ELK3	-	212	12	13	5.18e-10		19	6
NR1I2	+	204	16	10	8.6e-07		19	6
ZNF91	+	249	11	14	2.73e-10		22	5
ARNTL2	-	272	16	10	9.98e-06		22	5
CREM	-	255	25	8	0.000325		22	5
PLAGL1	+	109	29	7	1.6e-05		22	5
SCML1	+	252	29	7	0.00186		22	5
ZNF43	+	143	29	7	7.54e-05		22	5
FOXD1	-	97	36	6	9.43e-05		22	5
HIVEP3	-	201	36	6	0.0039		22	5
HOXB9	+	59	36	6	8.62e-06		22	5
PPARD	-	88	36	6	6.4e-05		22	5
TCF7L2	-	265	36	6	0.0143		22	5
MAFB	-	221	46	5	0.0321		22	5
ETV5	-	146	29	7	8.23e-05		34	4
NFIB	+	292	29	7	0.00431		34	4
JUN	+	203	46	5	0.0249		34	4
MEOX2	-	157	46	5	0.00904		34	4
SALL1	+	77	46	5	0.000444		34	4
SNAI2	-	172	46	5	0.0131		34	4
TFDP2	+	218	46	5	0.0308		34	4
EGR2	-	68	54	4	0.00377		34	4
NR4A2	-	38	54	4	0.000444		34	4
ZNF193	+	119	54	4	0.0244		34	4
ZBTB38	+	426	12	13	1.42e-06		44	3
LMO4	-	306	25	8	0.000935		44	3
ZNF281	-	382	29	7	0.0177		44	3
AHR	-	88	36	6	6.4e-05		44	3
ETV1	-	131	36	6	0.000444		44	3
ZNF532	-	226	46	5	0.0348		44	3
ESRRG	+	37	54	4	0.00044		44	3
SCML2	+	42	54	4	0.000637		44	3
STAT2	-	333	16	10	5.18e-05		52	2
RUNX2	-	577	25	8	0.0381		52	2
ELF1	+	310	36	6	0.028		52	2
TFAP2A	-	156	36	6	0.00104		52	2
HHEX	-	78	54	4	0.00573		52	2
MEIS2	-	106	54	4	0.0165		52	2
ZNF267	-	72	62	3	0.0441		52	2
ZNF273	+	57	62	3	0.0257		52	2
INSM1	-	22	65	2	0.0477		52	2
ZNF185	-	10	65	2	0.0129		52	2
PHTF2	-	395	25	8	0.0047		62	1
SOX11	-	84	36	6	5.29e-05		62	1
NFE2L3	+	141	46	5	0.00573		62	1
HOXC6	-	56	62	3	0.0249		62	1
ISL1	-	23	54	4	7.54e-05		66	0
HOXD11	+	17	65	2	0.0308		66	0

## Sheet: S3. Prognostic Effect Summary
TF	High risk signature			Low risk signature		Prognostic effect
	+	-		+	-
PLAGL2	0	17		15	0	+
PRRX1	21	0		0	1	-
SPDEF	13	0		0	5	-
SATB2	0	9		14	0	+
ASCL2	0	12		16	0	+
AEBP1	12	0		0	0	-
HIF1A	15	0		0	7	-
TCF7	0	2		13	0	+
GTF2IRD1	0	1		9	0	+
TCEAL1	0	3		7	0	+
BCL6	14	0		0	2	-
CDX2	0	7		6	0	+
CBFA2T2	0	5		5	0	+
TFCP2L1	0	3		12	0	+
ETS2	0	2		8	0	+
ZKSCAN1	0	0		10	0	+
SLC26A3	0	0		9	0	+
CREB3L1	6	0		0	1	-
FOSL2	13	0		0	3	-
ELK3	12	0		0	1	-
NR1I2	0	2		8	0	+
ZNF91	0	10		4	0	+
ARNTL2	4	0		0	6	-
CREM	8	0		0	0	-
PLAGL1	0	3		4	0	+
SCML1	0	2		5	0	+
ZNF43	0	3		4	0	+
FOXD1	4	0		0	2	-
HIVEP3	6	0		0	0	-
HOXB9	0	1		5	0	+
PPARD	4	0		0	2	-
TCF7L2	6	0		0	0	-
MAFB	5	0		0	0	-
ETV5	3	0		0	4	-
NFIB	0	2		5	0	+
JUN	0	2		3	0	+
MEOX2	5	0		0	0	-
SALL1	0	3		2	0	+
SNAI2	5	0		0	0	-
TFDP2	0	3		2	0	+
EGR2	4	0		0	0	-
NR4A2	4	0		0	0	-
ZNF193	0	3		1	0	+
ZBTB38	0	4		9	0	+
LMO4	2	0		0	6	-
ZNF281	6	0		0	1	-
AHR	3	0		0	3	-
ETV1	6	0		0	0	-
ZNF532	5	0		0	0	-
ESRRG	0	0		4	0	+
SCML2	0	2		2	0	+
STAT2	3	0		0	7	-
RUNX2	8	0		0	0	-
ELF1	0	1		5	0	+
TFAP2A	3	0		0	3	-
HHEX	2	0		0	2	-
MEIS2	4	0		0	0	-
ZNF267	3	0		0	0	-
ZNF273	0	3		0	0	+
INSM1	2	0		0	0	-
ZNF185	2	0		0	0	-
PHTF2	7	0		0	1	-
SOX11	6	0		0	0	-
NFE2L3	0	2		3	0	+
HOXC6	1	0		0	2	-
ISL1	4	0		0	0	-
HOXD11	0	0		2	0	+

## Sheet: S4. Top 10 TF-Target list
TF symbol	Target genes (MRA)	Target genes (MRA+SLR)
PRRX1	A1CF, ADAM12, ALOX5, ANXA1, BCAT1, CCL18, CD109, COL10A1, COL11A1, CYP1B1, FAP, GAS1, GPNMB, LOX, OLR1, POSTN, SFRP2, SPON1, SPP1, TMEM45A, TNFAIP6, VGLL3	ADAM12, BCAT1, CCL18, CD109, COL10A1, COL11A1, CYP1B1, FAP, GAS1, LOX, OLR1, POSTN, SFRP2, SPON1, SPP1, TNFAIP6, VGLL3
SPDEF	ABAT, ACSL6, AGR3, ALOX5, ASCL2, CEL, CELP, CRIP1, CTSE, DUSP4, GCNT3, LYZ, RAB27B, RARRES1, REG4, SDR16C5, SERPINB5, TCN1	ABAT, AGR3, ALOX5, ASCL2, CEL, CELP, CRIP1, CTSE, GCNT3, LYZ, RAB27B, RARRES1, REG4, SDR16C5, SERPINB5, TCN1
AEBP1		ADAM12, COL10A1, COL11A1, FAP, GAS1, GPNMB, MEIS2, SFRP2, SPON1, TMEM45A
HIF1A	ACSL6, ALOX5, ANXA1, AXIN2, BCAT1, CD109, CFTR, CHN2, CXCR4, DUSP4, GAS1, IL8, LOX, NOX1, PLCB4, PLK2, POSTN, PTGS2, RGS2, TMEM45A, TNFAIP6, VAV3	ACSL6, ALOX5, BCAT1, CXCR4, LOX, PLK2, PTGS2, RGS2, TMEM45A
BCL6	ALOX5, ASCL2, BCAT1, CD109, CXCL5, CXCR4, GAS1, IL8, LOX, PLK2, POSTN, PTGS2, RGS2, SLC3A1, TMEM45A, TNFAIP6
FOSL2	A1CF, ANO1, ANXA1, BCAT1, CD55, DUSP4, ENPP3, GAS1, LOX, LRRC19, PTGS2, RARRES1, RGS2, SERPINB5, SPON1, TMEM45A
TFCP2L1	A1CF, ABAT, ACE2, BAG2, CTTNBP2, DACH1, ENPP3, IGF2BP3, LY6G6D, MEP1A, MUC12, PLCB4, SLC26A3, VAV3, ZIC2
GTF2IRD1		CFTR, CTTNBP2, EREG, LY6G6D, MUC12, QPRT, RAB27B, SLC26A3, VAV3
TCEAL1		ACSL6, AMACR, CALB1, CHN2, CTSE, CTTNBP2, GCNT3, PLCB4, PTPRO
TCF7	A1CF, ABAT, ACSL6, APCDD1, ASCL2, AXIN2, BAG2, CFTR, CHN2, CTTNBP2, DACH1, LY6G6D, MEP1A, PLK2, VAV3	ABAT, ACSL6, APCDD1, ASCL2, AXIN2, BAG2, DACH1, LY6G6D, VAV3
ASCL2	ACSL6, ANO1, APCDD1, AXIN2, CD55, CEL, CELP, CFTR, CTSE, CTTNBP2, CXCR4, DACH1, DPEP1, DUSP4, GCNT3, KIAA0226L, KRT23, LY6G6D, NOX1, PTGS2, PTPRO, QPRT, RAB27B, RARRES1, REG4, SPON1, VAV3, VNN1	CD55, CEL, CTSE, DPEP1, KIAA0226L, PTGS2, PTPRO, QPRT, REG4, SPON1, VNN1
SATB2	ACE2, ACSL6, AMACR, ANO1, ASCL2, C10orf99, CELP, CFTR, CRIP1, ENPP3, EREG, FABP1, KIAA0226L, KLK10, LRRC19, LYZ, MEIS2, NOX1, PLA2G4A, RARRES1, SDR16C5, SERPINB5, VAV3	ACE2, ACSL6, AMACR, C10orf99, CELP, CFTR, CRIP1, ENPP3, KIAA0226L, LRRC19, LYZ, MEIS2, PLA2G4A, RARRES1, VAV3
PLAGL2	A1CF, ABAT, ACE2, AGR3, ALOX5, AMACR, ANO1, ASCL2, BAG2, CALB1, CD55, CEL, CELP, CHN2, CRIP1, CTSE, DUSP4, EREG, LY6G6D, LYZ, MEP1A, PLCB4, QPRT, RAB27B, REG4, SDR16C5, SERPINB5, TACSTD2, TCN1, UGT2A3, VAV3, ZIC2	ABAT, ACE2, AGR3, AMACR, ASCL2, BAG2, CALB1, CEL, CELP, CHN2, CRIP1, DUSP4, EREG, LY6G6D, MEP1A, QPRT, SDR16C5, TCN1, UGT2A3, ZIC2
